# Supplementary material for: Polymorphism of NCAPG gene and its association with growth traits in Nanjiang Yellow goat
Source: Anim Biotechnol. 2025 Oct 7;36(1):2565161. doi: 10.1080/10495398.2025.2565161 (PMC12674292; doi:10.1080/10495398.2025.2565161)
Supplement: Table S1.xls [file LABT_A_2565161_SM1332.xls]

## Sheet: Table S1
Table S1. Primer information for amplifying SNPs fragment of NCAPG gene.
Locus	Primer sequence (5' – 3')	Size/bp	Temperature/℃
g.3205 (T>G)	AAGGGTTGACTTGTTGGTGT GAGAGAACTTCGGGTTTTGC	747	56.5
g.5705(A>G)	AAACTAACATCTGAAGCCCA CACAAAGGACACGCCAATAC	1458	60
g.6774 (A>G)	TGATAATGGTGTGCTCCCTT AACTGTATGCCCCAAACTGT	620	55.5
g.7088 (G>A)	TGGGCAAGCAATAGTTTTCC GTCCATCAACCATCAAGAGA	494	58.5
g.7233 (C>T)	AAAAGCAGCCACAAAATACG AATGTCCATCAACCATCAAG	704	56.5
g.7354 (T>C)
g.7437 (T>G)
g.7680 (T>A)	TCCAATTGACTGGGTGGATCCCTG TCTAAGTCTCCATACTGGCCCACA	1198	55.6
g.9312 (T>A)	TAACACGAGAAATGTGGGAA TTGGAATCTGGCAGGAAACT	1256	58
g.11846 (A>G)	GATACCAATGAAGAAGGAGGAAGG GCTCTCAAACCTAGCAACCAC	998	60.2
g.12074 (A>G)
g.12361 (T>A)
g.12627 (A>G)	TTTAGGGAAGGCGTGGCATA GGAAAAGGTGGAAGCAGTGA	663	60.5
g.11638 (A>G)
g.13815 (G>A)	AGGACCTGTTTAATGTGCCTTCA ACAATGGGTGCCCGAATCTCT	566	60.5
g.13963 (A>T)
g.21814 (A>C)	ACTGCCCTTGGTAGATCTCTCGG CAGTCCACAGCATCCCAAACACA	965	58.6
g.26816 (A>G)	CTCATTCCAAAGGTATAGTCATGC TTACTGGCTAGCAACAGCTCTC	988	60.5
g.26893 (T>C)	CCAAAGGTATAGTCATGCACTTG CTGGCTAGCAACAGCTCTCTA	979	55.5
g.27192 (A>G)	ACTCATTCCAAAGGTATAGTCATGC CTGGCTAGCAACAGCTCTCTAA	986	59.5
g.29006 (G>C)	GAAATGACTATTGGGAGGTTGTTGT TTAGTTGGGATGAGGAGCAGAAG	909	60
g.35483 (T>C)	CGCTTTTCAGTGTTTTCCAT TAGAGCCTGTATTAGACCCAA	100	55.6
g.38004 (A>C)	TTCATCCAGCCCAACATTTC GCCTTCCATTGTAGCCCATC	923	59.5
g.40816 (C>T)	AAGAGCTTTGTTTGAGGCGG GACAGCTCCATCTCTCCCTC	170	59.5
