# Supplementary material for: Polymorphism of NCAPG gene and its association with growth traits in Nanjiang Yellow goat
Source: Anim Biotechnol. 2025 Oct 7;36(1):2565161. doi: 10.1080/10495398.2025.2565161 (PMC12674292; doi:10.1080/10495398.2025.2565161)
Supplement: Table S6.xls [file LABT_A_2565161_SM1330.xls]

## Sheet: Table S6
Table S6. Correlation between NCAPG SNP genotype and growth traits in Nanjiang Yellow goat of different ages.
Locus	Genotype(N)	BW0	M2				M4				M6				M12				M30				Block
			Body Weight/kg	Body height/cm	Body length/cm	Chest circumference/cm	Body Weight/kg	Body height/cm	Body length/cm	Chest circumference/cm	Body Weight/kg	Body height/cm	Body length/cm	Chest circumference/cm	Body Weight/kg	Body height/cm	Body length/cm	Chest circumference/cm	Body Weight/kg	Body height/cm	Body length/cm	Chest circumference/cm
g.3205 T>G	GG(66)	2.37±0.040	10.6±0.167b	44.5±0.260b	46.7±0.284b	49.1±0.487b	14.6±0.588	51.0±0.765	52.6±0.796	55.4±0.865	23.0±0.824	55.6±0.617	58.3±0.747	64.3±0.720	31.8±0.608b	61.8±0.462b	65.6±0.490b	73.3±0.593b	49.0±0.864	69.0±0.533	74.1±0.711	85.3±0.579	-
	GT(195)	2.31±0.030	11.3±0.123a	45.7±0.192a	47.9±0.210a	51.4±0.360a	14.3±0.328	50.6±0.427	52.0±0.445	54.8±0.483	24.1±0.612	56.3±0.458	58.4±0.555	64.4±0.536	34.8±0.449a	64.2±0.341a	67.6±0.362a	76.0±0.438a	50.2±0.638	69.9±0.394	74.5±0.525	86.5±0.428	-
	TT(204)	2.32±0.029	11.2±0.116a	45.6±0.181a	47.7±0.198a	51.1±0.339a	139.±0.295	50.2±0.384	51.5±0.400	54.8±0.434	23.5±0.585	55.5±0.438	58.2±0.521	64.0±0.512	34.0±0.423a	63.7±0.322a	66.9±0.341ab	75.5±0.413a	48.7±0.602	69.5±0.372	73.3±0.495	85.7±0.403	-
g.5705 A>G	AA(228)	2.33±0.027	11.0±0.112b	45.2±0.175	47.3±0.189b	50.5±0.328	13.9±0.295	50.2±0.384	51.5±0.400	54.8±0.434	23.2±0.562	55.5±0.420	58.2±0.509	64.0±0.491	33.2±0.406b	63.2±0.312b	66.5±0.325b	74.8±0.398b	48.4±0.561b	69.2±0.351	73.3±0.466	85.4±0.378b	Block 1
	GA(195)	2.32±0.030	11.3±0.125a	45.7±0.196	47.9±0.212a	51.4±0.367	14.3±0.328	50.6±0.427	52.0±0.440	54.8±0.483	24.1±0.612	56.3±0.458	58.4±0.555	64.4±0.536	34.9±0.455a	64.2±0.350a	67.6±0.365a	76.0±0.446a	50.2±0.628a	70.0±0.393	74.6±0.522	86.5±0.424a	Block 1
	GG(46)	2.35±0.047	11.3±0.211ab	45.7±0.329	48.0±0.356ab	51.2±0.616	14.6±0.588	51.0±0.765	52.6±0.796	55.4±0.865	24.3±0.967	56.1±0.724	58.7±0.877	64.5±0.846	34.8±0.763ab	63.7±0.587ab	67.2±0.612ab	75.9±0.748ab	51.7±1.055a	70.2±0.660	75.1±0.876	87.2±0.711a	Block 1
g.6774 A>G	AA(34)	2.27±0.052	10.9±0.253ab	45.1±0.398ab	46.9±0.432	50.5±0.743ab	13.5±0.564	49.1±0.724b	51.5±0.774	54.4±0.828	23.9±1.085	54.6±0.812	57.4±0.982	62.8±0.946	34.2±0.936	63.5±0.717	66.6±0.748	75.1±0.909	46.9±1.292	68.7±0.787ab	72.7±1.070	85.3±0.867	Block 1
	AG(167)	2.34±0.031	11.5±0.128a	45.8±0.201a	48.0±0.219	51.6±0.377a	13.9±0.323	50.0±0.414ab	51.6±0.443	54.4±0.474	24.1±0.627	55.9±0.469	58.4±0.567	64.2±0.546	34.6±0.475	64.0±0.364	67.4±0.379	75.9±0.461	50.2±0.655	70.6±0.399a	74.3±0.542	86.7±0.440	Block 1
	GG(265)	2.33±0.027	11.0±0.110b	45.2±0.174b	47.5±0.189	50.5±0.325b	14.5±0.294	51.0±0.378a	52.1±0.404	55.3±0.432	23.3±0.559	55.9±0.418	58.4±0.506	64.4±0.487	33.5±0.409	63.4±0.313	66.7±0.327	74.9±0.397	49.1±0.565	69.1±0.344b	73.8±0.468	85.6±0.379	Block 1
g.7088 G>A	AA(244)	2.32±0.028	11.2±0.110a	45.6±0.174a	47.9±0.187a	51.1±0.328a	14.4±0.294	50.9±0.378	51.9±0.403	55.2±0.432	23.5±0.579	56.0±0.433	58.4±0.525	64.4±0.506	34.5±0.413a	64.0±0.317a	67.3±0.335a	75.7±0.402a	49.7±0.582a	69.5±0.357b	74.0±0.489	86.1±0.392a	Block 1
	GA(165)	2.34±0.031	11.5±0.122a	45.9±0.192a	48.0±0.207a	51.7±0.363a	14.0±0.328	50.2±0.421	51.8±0.448	54.5±0.481	24.2±0.629	56.1±0.470	58.5±0.570	64.3±0.550	34.7±0.457a	64.1±0.351a	67.5±0.370a	76.1±0.445a	50.4±0.644a	70.7±0.395a	74.4±0.542	86.8±0.434a	Block 1
	GG(57)	2.33±0.042	10.2±0.171b	44.0±0.269b	45.9±0.290b	48.4±0.507b	13.5±0.567	49.1±0.729	51.5±0.776	54.4±0.833	22.7±0.860	54.7±0.643	57.5±0.779	63.4±0.752	31.0±0.640b	61.4±0.490b	65.0±0.518b	72.5±0.623b	46.1±0.902b	67.9±0.553c	72.7±0.758	84.0±0.607b	Block 1
g.7233 C>T	TT(424)	2.38±0.048	11.3±0.205	45.3±0.319	47.5±0.347	51.1±0.598	14.3±0.801	49.9±1.041	51.8±1.087	55.1±1.175	24.1±0.993	56.2±0.744	58.8±0.898	64.9±0.866	32.6±0.744	62.9±0.570	66.0±0.594	74.1±0.723	48.2±1.034	69.4±0.639	71.8±0.842b	85.5±0.695	Block 1
	TC(42)	2.32±0.025	11.1±0.101	45.4±0.158	47.6±0.172	50.8±0.296	14.1±0.241	50.4±0.313	51.8±0.327	54.8±0.353	23.6±0.514	55.8±0.385	58.3±0.465	64.1±0.448	34.1±0.368	63.7±0.282	67.1±0.294	75.4±0.358	49.5±0.512	69.6±0.316	74.2±0.417a	86.0±0.344	Block 1
g.7354 T>C	CC(267)	2.33±0.027	11.0±0.110b	45.2±0.174b	47.5±0.189	50.5±0.325b	14.4±0.294	50.9±0.378	51.9±0.403	55.2±0.432	23.2±0.558	55.9±0.418	58.3±0.506	64.3±0.487	33.5±0.409	63.4±0.313	66.7±0.327	74.9±0.397	49.1±0.565	69.1±0.344b	73.8±0.468	85.6±0.379	Block 1
	CT(165)	2.34±0.031	11.5±0.128a	45.8±0.201a	48.0±0.219	51.6±0.377a	14.0±0.328	50.2±0.421	51.8±0.448	54.5±0.481	24.2±0.628	56.0±0.470	58.5±0.569	64.3±0.548	34.6±0.475	64.0±0.364	67.4±0.379	75.9±0.461	50.2±0.655	70.6±0.399a	74.3±0.542	86.7±0.440	Block 1
	TT(34)	2.27±0.052	10.9±0.253ab	45.1±0.398ab	46.9±0.432	50.5±0.743ab	13.5±0.567	49.1±0.729	51.5±0.776	54.4±0.833	23.9±1.084	54.6±0.812	57.4±0.982	62.8±0.946	34.2±0.936	63.5±0.717	66.6±0.748	75.1±0.909	46.9±1.292	68.7±0.787ab	72.7±1.070	85.3±0.867	Block 1
g.7437 T>G	GG(265)	2.33±0.027	11.0±0.110b	45.2±0.174b	47.5±0.189	50.5±0.325b	14.5±0.294	51.0±0.378a	52.1±0.404	55.3±0.432	23.3±0.559	55.9±0.418	58.4±0.506	64.4±0.487	33.5±0.409	63.4±0.313	66.7±0.327	74.9±0.397	49.1±0.565	69.1±0.344b	73.8±0.468	85.6±0.379	Block 1
	GT(167)	2.34±0.031	11.5±0.128a	45.8±0.201a	48.0±0.219	51.6±0.377a	13.9±0.323	50.0±0.414ab	51.6±0.443	54.4±0.474	24.1±0.627	55.9±0.469	58.4±0.567	64.2±0.546	34.6±0.475	64.0±0.364	67.4±0.379	75.9±0.461	50.2±0.655	70.6±0.399a	74.3±0.542	86.7±0.440	Block 1
	TT(34)	2.27±0.052	10.9±0.253ab	45.1±0.398ab	46.9±0.432	50.5±0.743ab	13.5±0.564	49.1±0.724b	51.5±0.774	54.4±0.828	23.9±1.085	54.6±0.812	57.4±0.982	62.8±0.946	34.2±0.936	63.5±0.717	66.6±0.748	75.1±0.909	46.9±1.292	68.7±0.787ab	72.7±1.070	85.3±0.867	Block 1
g.7680 T＞A	AA(287)	2.33±0.027	11.1±0.111	45.4±0.174	47.6±0.188	50.8±0.325	14.5±0.287	50.9±0.369a	52.0±0.394	55.3±0.421	23.4±0.556	55.9±0.415	58.4±0.502	64.5±0.484	33.6±0.407	63.5±0.312	66.8±0.324	75.1±0.396	49.2±0.564	69.2±0.345	73.6±0.462	85.7±0.379	Block 1
	TA(158)	2.33±0.030	11.3±0.129	45.6±0.203	47.8±0.219	51.2±0.379	13.8±0.328	50.1±0.423ab	51.8±0.451	54.3±0.482	24.1±0.622	55.9±0.464	58.5±0.562	64.1±0.541	34.6±0.475	63.8±0.364	67.4±0.379	75.7±0.462	49.8±0.658	70.3±0.402	74.7±0.539	86.4±0.442	Block 1
	TT(23)	2.24±0.063	10.6±0.329	44.8±0.515	46.3±0.556	49.4±0.964	13.4±0.625	48.9±0.806b	50.9±0.859	54.3±0.919	22.8±1.309	53.7±0.976	56.3±1.182	62.1±1.139	33.3±1.206	62.8±0.924	65.7±0.961	74.7±1.174	47.0±1.671	68.4±1.021	72.4±1.370	85.7±1.122	Block 1
g.9312 T>A	AA(249)	2.30±0.076	11.2±0.110a	45.6±0.173a	47.9±0.187a	51.1±0.326a	14.5±0.291	51.0±0.377	52.0±0.403	55.4±0.416	23.5±0.576	56.1±0.431	58.5±0.522	64.4±0.504	34.4±0.410a	64.0±0.316a	67.2±0.332a	75.7±0.400a	49.7±0.579a	69.4±0.354b	74.0±0.486	86.0±0.389a	Block 1
	TA(160)	2.34±0.077	11.5±0.124a	45.8±0.195a	48.1±0.211a	51.7±0.368a	13.8±0.325	50.0±0.422	51.7±0.451	54.2±0.465	24.3±0.634	56.0±0.475	58.6±0.575	64.3±0.555	34.7±0.463a	64.1±0.356a	67.5±0.375a	76.1±0.451a	50.4±0.653a	70.7±0.400a	74.4±0.548	86.9±0.438a	Block 1
	TT(57)	2.28±0.081	10.2±0.172b	44.0±0.270b	46.0±0.292b	48.4±0.510b	13.5±0.560	49.1±0.726	51.5±0.777	54.4±0.802	22.6±0.861	54.7±0.644	57.5±0.780	63.4±0.753	31.0±0.641b	61.5±0.493b	65.1±0.519b	72.6±0.626b	46.3±0.905b	68.0±0.544b	72.7±0.760	84.1±0.607b	Block 1
g.11638 A>G	AA(33)	2.25±0.053	10.8±0.258b	45.1±0.406	46.8±0.438b	50.4±0.759	13.5±0.562	49.1±0.723b	51.5±0.774	54.4±0.818ab	23.8±1.118	54.5±0.836	57.3±1.011	62.6±0.972	34.0±0.928	63.4±0.715	66.5±0.764	74.8±0.905	46.8±1.313b	68.8±0.807ab	72.6±1.108	85.1±0.880	Block 1
	AG(150)	2.33±0.031	11.5±0.131a	45.8±0.206	48.1±0.223a	51.7±0.386	13.8±0.328	50.0±0.422ab	51.6±0.452	54.1±0.477b	24.2±0.650	56.0±0.486	58.4±0.588	64.1±0.565	35.0±0.472	64.3±0.364	67.6±0.388	76.5±0.460	50.8±0.667a	70.9±0.411a	74.6±0.563	87.1±0.448	Block 1
	GG(246)	2.30±0.028	11.2±0.113ab	45.6±0.178	47.8±0.192ab	51.0±0.332	14.5±0.290	51.0±0.373a	52.1±0.400	55.5±0.422a	23.5±0.579	55.9±0.433	58.3±0.524	64.2±0.503	34.4±0.407	64.0±0.313	67.1±0.335	75.6±0.396	49.6±0.575ab	69.4±0.354b	74.0±0.486	86.0±0.386	Block 1
g.11846 A>G	AA(57)	2.33±0.042	10.2±0.171b	44.0±0.269b	45.9±0.290b	48.4±0.508b	13.5±0.562	49.1±0.723b	51.5±0.774	54.4±0.819ab	22.7±0.860	54.7±0.643	57.5±0.779	63.4±0.752	31.0±0.640b	61.4±0.490b	65.0±0.518b	72.5±0.622b	46.1±0.901b	67.9±0.552c	72.7±0.758	84.0±0.605b	Block 1
	GA(159)	2.34±0.031	11.5±0.124a	45.9±0.195a	48.1±0.210a	51.7±0.368a	13.8±0.326	50.0±0.420ab	51.6±0.449	54.1±0.476b	24.2±0.635	56.0±0.475	58.5±0.575	64.3±0.555	34.8±0.464a	64.2±0.355a	67.6±0.375a	76.2±0.451a	50.5±0.653a	70.7±0.400a	74.4±0.549	86.9±0.439a	Block 1
	GG(250)	2.32±0.028	11.2±0.110a	45.6±0.172a	47.9±0.186a	51.2±0.325a	14.5±0.291	51.0±0.374a	52.0±0.401	55.5±0.424a	23.5±0.576	56.0±0.431	58.5±0.522	64.4±0.503	34.4±0.410a	64.0±0.314a	67.2±0.332a	75.7±0.399a	49.7±0.577a	69.4±0.354b	74.0±0.486	86.0±0.388a	Block 1
g.12074 A>G	AA(34)	2.27±0.052	10.8±0.252b	45.1±0.397	46.9±0.429	50.5±0.744ab	13.5±0.562	49.1±0.723a	51.5±0.774	54.4±0.819ab	23.9±1.085	54.6±0.811	57.4±0.982	62.8±0.945	34.2±0.936	63.5±0.717	66.6±0.747	75.1±0.908	46.9±1.290	68.7±0.785ab	72.6±1.070	85.3±0.864ab	Block 1
	AG(159)	2.34±0.031	11.5±0.130a	45.8±0.204	48.0±0.221	51.6±0.382a	13.8±0.326	50.0±0.420ab	51.6±0.449	54.1±0.476b	24.2±0.634	56.0±0.475	58.5±0.574	64.2±0.553	34.6±0.481	64.0±0.368	67.5±0.384	76.0±0.467	50.4±0.663	70.7±0.403a	74.4±0.550	86.8±0.444a	Block 1
	GG(272)	2.32±0.027	11.0±0.110ab	45.3±0.172	47.5±0.187	50.5±0.323b	14.5±0.291	51.0±0.374b	52.0±0.401	55.5±0.424a	23.3±0.556	55.9±0.416	58.3±0.503	64.4±0.484	33.5±0.407	63.4±0.312	66.7±0.325	74.9±0.395	49.1±0.561	69.1±0.341b	73.8±0.465	85.6±0.376b	Block1
g.12361 T>A	AA(247)	2.32±0.028	11.2±0.110a	45.6±0.173a	47.9±0.187a	51.1±0.326a	14.5±0.293	51.0±0.376a	52.1±0.403	55.4±0.430	23.6±0.577	56.1±0.431	58.5±0.522	64.4±0.504	34.4±0.413a	64.0±0.317a	67.2±0.333a	75.6±0.402a	49.6±0.579a	69.4±0.354b	74.0±0.485	85.9±0.388a	-
	AT(163)	2.34±0.031	11.5±0.124a	45.8±0.195a	48.1±0.210a	51.7±0.367a	13.9±0.324	50.0±0.415ab	51.6±0.445	54.3±0.475	24.2±0.632	56.0±0.473	58.5±0.572	64.3±0.553	34.8±0.465a	64.1±0.357a	67.5±0.375a	76.1±0.452a	50.4±0.651a	70.7±0.398a	74.4±0.546	86.9±0.437a	-
	TT(59)	2.32±0.041	10.3±0.169b	44.1±0.267b	46.0±0.287b	48.5±0.501b	13.5±0.564	49.1±0.722b	51.5±0.774	54.4±0.827	22.8±0.849	54.8±0.635	57.5±0.769	63.5±0.742	31.3±0.634b	61.7±0.488b	65.2±0.512b	72.8±0.618b	46.4±0.889b	68.0±0.544c	72.8±0.746	84.2±0.597b	-
g.13815 G>A	AA(266)	2.33±0.027	11.0±0.110b	45.2±0.174b	47.5±0.189	50.5±0.325b	14.5±0.293	51.0±0.376a	52.1±0.403	55.4±0.430	23.3±0.559	55.9±0.418	58.4±0.506	64.4±0.487	33.5±0.409	63.4±0.313	66.7±0.327	74.9±0.397	49.1±0.565	69.1±0.344b	73.8±0.468	85.6±0.379	Block 2
	GA(166)	2.34±0.031	11.5±0.128a	45.8±0.201a	48.0±0.219	51.6±0.377a	13.9±0.324	50.0±0.415ab	51.6±0.445	54.3±0.475	24.1±0.627	55.9±0.470	58.4±0.568	64.2±0.547	34.6±0.475	64.0±0.364	67.4±0.379	75.9±0.461	50.2±0.655	70.6±0.399a	74.3±0.542	86.7±0.440	Block 2
	GG(34)	2.27±0.052	10.9±0.253ab	45.1±0.398ab	46.9±0.432	50.5±0.743ab	13.5±0.564	49.1±0.722b	51.5±0.774	54.4±0.827	23.9±1.085	54.6±0.812	57.4±0.982	62.8±0.946	34.2±0.936	63.5±0.717	66.6±0.748	75.1±0.909	46.9±1.292	68.7±0.787ab	72.7±1.070	85.3±0.867	Block 2
g.13963 A>T	AA(35)	2.27±0.052	10.8±0.247ab	45.2±0.390ab	47.0±0.423	50.5±0.727ab	13.5±0.564	49.1±0.724b	51.5±0.774	54.4±0.828	24.0±1.070	54.6±0.800	57.4±0.968	62.9±0.932	34.4±0.918	63.7±0.703	66.7±0.733	75.2±0.891	47.1±1.266	68.7±0.771	72.7±1.048	85.4±0.850	Block 2
	AT(168)	2.34±0.031	11.5±0.128a	45.8±0.202a	48.0±0.219	51.6±0.376a	13.9±0.323	50.0±0.414ab	51.6±0.443	54.4±0.474	24.1±0.627	55.9±0.469	58.4±0.567	64.2±0.546	34.5±0.475	64.0±0.364	67.4±0.379	75.9±0.461	50.2±0.655	70.6±0.399	74.3±0.542	86.6±0.440	Block 2
	TT(264)	2.33±0.027	11.0±0.111b	45.3±0.174b	47.5±0.189	50.5±0.325b	14.5±0.294	51.0±0.378a	52.1±0.404	55.3±0.432	23.3±0.560	55.9±0.419	58.4±0.507	64.4±0.488	33.6±0.410	63.4±0.314	66.7±0.328	75.0±0.398	49.1±0.566	69.1±0.344	73.9±0.468	85.6±0.380	Block 2
g.21814 A>C	AA(22)	2.21±0.064	10.7±0.339ab	45.2±0.532ab	46.7±0.579	49.8±0.991ab	13.4±0.625	48.9±0.806	50.9±0.859	54.3±0.919	23.2±1.339	53.9±1.000	56.6±1.211	62.3±1.166	34.0±1.244ab	63.4±0.958	66.3±0.996	75.3±1.214	46.9±1.734	68.7±1.057ab	72.2±1.421	85.8±1.162	Block 2
	CA(151)	2.33±0.031	11.5±0.132a	45.8±0.208a	47.9±0.226	51.7±0.387b	13.8±0.328	50.1±0.423	51.8±0.451	54.3±0.482	24.2±0.635	55.8±0.475	58.4±0.574	64.0±0.553	35.0±0.486a	64.1±0.374	67.6±0.389	76.1±0.474	50.1±0.678	70.5±0.413a	74.8±0.555	86.6±0.454	Block 2
	CC(296)	2.33±0.027	11.0±0.108b	45.2±0.169b	47.5±0.184	50.5±0.315a	14.5±0.287	50.9±0.369	52.0±0.394	55.3±0.421	23.4±0.547	56.0±0.409	58.4±0.495	64.5±0.476	33.5±0.395b	63.4±0.304	66.7±0.316	74.9±0.385	49.1±0.551	69.2±0.336b	73.6±0.451	85.6±0.369	Block 2
g.26816 A>G	AA(306)	2.33±0.027	11.0±0.107b	45.3±0.169	47.5±0.183	50.5±0.314	14.4±0.286	50.8±0.369	51.9±0.391	55.4±0.416	23.2±0.543	55.9±0.407	58.3±0.492	64.4±0.474	33.3±0.389b	63.3±0.301b	66.6±0.314b	74.7±0.378b	49.0±0.547	69.1±0.333b	73.5±0.448b	85.5±0.365b	Block 2
	AG(140)	2.34±0.032	11.5±0.136a	45.7±0.215	48.0±0.233	51.7±0.399	13.8±0.338	50.1±0.437	51.9±0.463	54.2±0.492	24.5±0.650	56.0±0.487	58.6±0.589	64.1±0.568	35.2±0.495a	64.3±0.383a	67.8±0.399a	76.5±0.481a	50.3±0.696	70.7±0.423a	75.0±0.570a	86.9±0.464a	Block 2
	GG(20)	2.23±0.067	10.6±0.355ab	45.3±0.559	46.7±0.606	49.8±1.040	13.6±0.658	49.2±0.850	51.2±0.901	54.2±0.958	23.2±1.365	53.7±1.022	56.4±1.237	62.1±1.192	34.7±1.291ab	63.9±0.997ab	66.7±1.040ab	75.9±1.255ab	47.7±1.815	69.0±1.103ab	72.6±1.485ab	86.1±1.210ab	Block 2
g.26893 T>C	CC(401)	2.31±0.026	11.3±0.097	45.7±0.151	47.9±0.166	51.3±0.285	14.1±0.241	50.4±0.313	51.8±0.327	54.8±0.353	23.9±0.524	55.9±0.394	58.3±0.476	64.1±0.459	34.7±0.351a	64.1±0.275	67.4±0.291	76.0±0.348	49.9±0.518	69.9±0.320	74.3±0.427a	86.3±0.345	-
	CT(43)	2.39±0.048	11.3±0.189	45.3±0.293	47.7±0.322	51.4±0.553	14.3±0.801	49.9±1.041	51.8±1.087	55.1±1.175	24.1±0.980	56.2±0.737	58.7±0.890	64.8±0.859	32.8±0.682b	63.0±0.534	66.1±0.565	74.4±0.676	48.4±1.005	69.6±0.620	71.9±0.830b	85.6±0.671	-
g.27192 A>G	GG(452)	2.33±0.025	11.1±0.100	45.4±0.154	47.6±0.168	50.8±0.289	14.2±0.236	50.5±0.307	51.9±0.319	54.8±0.350	23.7±0.504a	55.9±0.379	58.4±0.457	64.3±0.442	34.1±0.359a	63.7±0.274a	67.0±0.287a	75.4±0.347a	49.4±0.500	69.6±0.309	74.0±0.412	86.0±0.335	-
	GA(17)	2.25±0.072	11.5±0.345	46.2±0.536	47.9±0.585	52.1±1.006	12.8±0.877	48.6±1.139	49.7±1.185	55.3±1.300	20.3±1.516b	54.1±1.138	56.2±1.374	62.4±1.328	30.7±1.249b	61.3±0.955b	65.0±1.000b	71.7±1.209b	46.7±1.740	68.5±1.075	72.2±1.434	84.0±1.166	-
g.29006 G>C	CC(120)	2.34±0.033	10.8±0.139b	44.8±0.214b	47.0±0.234b	49.9±0.405b	14.1±0.389	50.2±0.511	51.9±0.529	54.5±0.576	23.0±0.675	55.5±0.506	58.2±0.613	64.1±0.591	32.6±0.506b	62.6±0.387b	66.3±0.409	74.2±0.494b	49.3±0.716	69.4±0.441	74.1±0.589	85.7±0.479	Block 3
	CG(225)	2.34±0.029	11.3±0.119a	45.7±0.183a	48.0±0.200a	51.3±0.346a	14.5±0.298	50.8±0.392	52.3±0.406	55.3±0.442	24.2±0.588	56.2±0.441	58.5±0.534	64.4±0.515	34.6±0.432a	64.0±0.331a	67.1±0.350	75.7±0.423a	49.4±0.612	69.7±0.377	73.7±0.503	86.1±0.410	Block 3
	GG(121)	2.29±0.033	11.2±0.139ab	45.6±0.214a	47.7±0.233ab	51.2±0.405a	13.5±0.369	49.9±0.485	51.0±0.502	54.5±0.547	23.3±0.673	55.4±0.504	58.2±0.611	63.9±0.589	34.3±0.505a	64.0±0.386a	67.3±0.409	75.8±0.494a	49.2±0.715	69.7±0.440	74.0±0.588	85.9±0.479	Block 3
g.35483 T>C	CC(63)	2.30±0.042	11.1±0.179	45.5±0.276ab	47.6±0.301ab	51.0±0.522	13.3±0.556	50.4±0.732	50.2±0.753	54.8±0.820	22.6±0.850	55.2±0.636	58.2±0.770	64.0±0.743	34.3±0.657	64.1±0.500	67.2±0.524	75.7±0.637	49.3±0.908	69.4±0.560	73.6±0.747	85.8±0.609	Block 3
	TC(206)	2.34±0.029	11.3±0.123	45.8±0.190a	48.0±0.207a	51.2±0.360	14.5±0.301	50.7±0.396	52.1±0.407	55.3±0.443	23.8±0.602	56.2±0.451	58.5±0.546	64.3±0.527	34.0±0.452	63.7±0.344	67.0±0.361	75.3±0.439	48.9±0.625	69.5±0.386	73.6±0.514	85.7±0.419	Block 3
	TT(197)	2.33±0.029	11.0±0.120	45.1±0.185b	47.3±0.202b	50.5±0.350	14.0±0.309	50.1±0.407	51.9±0.418	54.3±0.455	23.7±0.586	55.6±0.438	58.2±0.531	64.1±0.512	33.8±0.440	63.4±0.335	66.8±0.351	75.2±0.427	49.7±0.609	69.7±0.376	74.3±0.501	86.2±0.408	Block 3
g.38004 A>C	AA(4)	2.39±0.145	11.3±0.795	46.0±1.239	48.8±1.345	50.3±2.321	12.5±1.497	47.2±1.936	49.4±2.028	50.5±2.168	25.0±2.967	55.6±2.223	58.8±2.685	60.8±2.585	36.6±2.896	66.7±2.207	70.2±2.304	78.8±2.811	48.6±4.024	71.7±2.471	74.7±3.299	87.3±2.698	Block 3
	CA(75)	2.36±0.039	11.3±0.177	45.4±0.276	47.5±0.299	51.1±0.516	14.3±0.438	50.4±0.567	52.1±0.594	55.2±0.635	23.8±0.808	55.6±0.605	58.2±0.731	64.0±0.704	33.3±0.644	63.0±0.491	66.3±0.513	74.8±0.626	49.1±0.895	70.1±0.550	73.0±0.734	86.1±0.600	Block 3
	CC(387)	2.32±0.025	11.1±0.102	45.4±0.160	47.6±0.173	50.8±0.299	14.1±0.255	50.5±0.329	51.8±0.345	54.8±0.369	23.6±0.519	55.9±0.389	58.3±0.469	64.2±0.452	34.1±0.373	63.7±0.284	67.1±0.297	75.4±0.362	49.4±0.519	69.5±0.318	74.1±0.425	85.9±0.348	Block 3
g.40816 C>T	CC(199)	2.33±0.029	11.0±0.117	45.2±0.183	47.3±0.198	50.4±0.343	13.7±0.318	49.9±0.415	51.2±0.431	54.6±0.473	23.2±0.583	55.4±0.437	58.2±0.530	64.0±0.511	33.1±0.424	63.1±0.325b	66.4±0.341b	74.7±0.415	48.4±0.591	69.3±0.368	73.4±0.490	85.4±0.398	Block 3
	TC(201)	2.32±0.029	11.3±0.124	45.6±0.193	47.9±0.209	51.3±0.361	14.5±0.305	50.9±0.398	52.4±0.414	55.2±0.453	24.2±0.602	56.2±0.451	58.4±0.546	64.3±0.527	34.8±0.447	64.3±0.342a	67.6±0.359a	75.9±0.437	50.1±0.622	69.8±0.388	74.4±0.516	86.4±0.419	Block 3
	TT(66)	2.32±0.041	11.3±0.181	45.6±0.282	47.9±0.305	51.1±0.527	14.3±0.500	50.4±0.652	52.0±0.677	54.7±0.742	23.4±0.840	55.9±0.629	58.5±0.763	64.5±0.735	34.3±0.652	63.6±0.500ab	67.1±0.524ab	75.6±0.639	50.7±0.909	69.9±0.567	74.5±0.753	86.6±0.612	Block 3
Note: At the same loci, different superscript lowercase letters represent P<0.05, and the same letter or no letters represent P>0.05.
