# Supplementary material for: Polymorphism of NCAPG gene and its association with growth traits in Nanjiang Yellow goat
Source: Anim Biotechnol. 2025 Oct 7;36(1):2565161. doi: 10.1080/10495398.2025.2565161 (PMC12674292; doi:10.1080/10495398.2025.2565161)
Supplement: Table S5.xls [file LABT_A_2565161_SM1327.xls]

## Sheet: Table S5
Table S5. Secondary structure composition of NCAPG protein.
Protein type	Secondary structure type	Proportion
NCAPG-WT	Alpha helix (Hh)	0.6971
NCAPG-WT	Extended strand (Ee)	0.0118
NCAPG-WT	β-turn (Tt)	0.0088
NCAPG-WT	Random coil (Cc)	0.2822
NCAPG-I281M	Alpha helix (Hh)	0.6952
NCAPG-I281M	Extended strand (Ee)	0.0147
NCAPG-I281M	β-turn (Tt)	0.0098
NCAPG-I281M	Random coil (Cc)	0.2802
