# Supplementary material for: Polymorphism of NCAPG gene and its association with growth traits in Nanjiang Yellow goat
Source: Anim Biotechnol. 2025 Oct 7;36(1):2565161. doi: 10.1080/10495398.2025.2565161 (PMC12674292; doi:10.1080/10495398.2025.2565161)
Supplement: Table S3.xls [file LABT_A_2565161_SM1325.xls]

## Sheet: Table S3
Table S3. Amino acid composition of NCAPG protein in goat.
Protein type	Amino acid type	Proportion
NCAPG-281I	Ala (A)	0.077
NCAPG-281I	Arg (R)	0.047
NCAPG-281I	Asn (N)	0.049
NCAPG-281I	Asp (D)	0.05
NCAPG-281I	Cys (C)	0.016
NCAPG-281I	Gln (Q)	0.049
NCAPG-281I	Glu (E)	0.099
NCAPG-281I	Gly (G)	0.034
NCAPG-281I	His (H)	0.02
NCAPG-281I	Ile (I)	0.065
NCAPG-281I	Leu (L)	0.127
NCAPG-281I	Lys (K)	0.075
NCAPG-281I	Met(M)	0.021
NCAPG-281I	Phe(F)	0.031
NCAPG-281I	Pro (P)	0.035
NCAPG-281I	Ser (S)	0.06
NCAPG-281I	Thr (T)	0.05
NCAPG-281I	Trp (W)	0.003
NCAPG-281I	Tyr (Y)	0.019
NCAPG-281I	Val (V)	0.073
NCAPG-281M	Ala (A)	0.077
NCAPG-281M	Arg (R)	0.047
NCAPG-281M	Asn (N)	0.049
NCAPG-281M	Asp (D)	0.05
NCAPG-281M	Cys (C)	0.016
NCAPG-281M	Gln (Q)	0.049
NCAPG-281M	Glu (E)	0.099
NCAPG-281M	Gly (G)	0.034
NCAPG-281M	His (H)	0.02
NCAPG-281M	Ile (I)	0.064
NCAPG-281M	Leu (L)	0.127
NCAPG-281M	Lys (K)	0.075
NCAPG-281M	Met(M)	0.022
NCAPG-281M	Phe(F)	0.031
NCAPG-281M	Pro (P)	0.035
NCAPG-281M	Ser (S)	0.06
NCAPG-281M	Thr (T)	0.05
NCAPG-281M	Trp (W)	0.003
NCAPG-281M	Tyr (Y)	0.019
NCAPG-281M	Val (V)	0.073
