# Supplementary material for: Polymorphism of NCAPG gene and its association with growth traits in Nanjiang Yellow goat
Source: Anim Biotechnol. 2025 Oct 7;36(1):2565161. doi: 10.1080/10495398.2025.2565161 (PMC12674292; doi:10.1080/10495398.2025.2565161)
Supplement: Table S2.xls [file LABT_A_2565161_SM1324.xls]

## Sheet: Table S2
Table S2. Primer information for multiple loci used in MassARRAY SNP assay.
No.	SNP_ID	2nd-PCRP	1st-PCRP	UEP_SEQ
1	g.3205 (T>G)	acgttggatgTTGTGTGCTCACACATCTGC	acgttggatgGCAGTCTCTACCTTCCAAAG	TGCCCTCTCTTGCCC
2	g.5705(A>G)	acgttggatgTCCTTCCCTCTGACACATAG	acgttggatgTAGACATGAGGGCTGCAAGG	ATGTCCAGTGCCCTG
3	g.6774 (A>G)	acgttggatgAAAGGTTCTTGCAGACGTCC	acgttggatgTTACTGAAGGGTCCTGAGTG	GACGTCCTCCAAGACA
4	g.7088 (G>A)	acgttggatgTTTGGAGTCTGAGGGATCTG	acgttggatgAACAGGACAAGCAATCCACC	AGGGATCTGGGTTCTG
5	g.7233 (C>T)	acgttggatgTGGAGAAATGGCAGATGTGG	acgttggatgCAGTCACATCTTAAAGGCCC	GCAGATGTGGTGGAAA
6	g.7354 (T>C)	acgttggatgAGTGGCTCACACCTGCAATC	acgttggatgAGGCTGGTCTCAAAATCCTG	aACCTGCAATCCCAACAC
7	g.7437 (T>G)	acgttggatgCCTGCACTCCATCCTGAGTA	acgttggatgCAGGAAATTCTGGTGGTTTT	CCATCCTGAGTAACAGAG
8	g.7680 (T>A)	acgttggatgCCTGAGATGCTAAGAGATCC	acgttggatgCATGTGGGAACCACATTCTG	aTCCTGTGATGGGAAAAG
9	g.9312 (T>A)	acgttggatgCCTTGCTTTTCCAACTTGGG	acgttggatgCACCTTGATTGCAGAACAGC	gATAGCTCCCACAAAGAAG
10	g.11638 (A>G)	acgttggatgTGAGTGTGAAGGGCAGAAAG	acgttggatgTGCTTCTCATCTCTCAAGGC	gaagGGCTTCAAGGAGGAG
11	g.11846 (A>G)	acgttggatgTTAAATTTCTGAAGCCCAGG	acgttggatgCAGACTGTATTTTCCTCATGC	ccacGCCCAGGTATTCTGAT
12	g.12074 (A>G)	acgttggatgTCAGGGTAGAATGAAAGTCC	acgttggatgGTTCTCATCTTTCAAGTTA	AGAATAGAAGCAAGCTTAGA
13	g.12361 (T>A)	acgttggatgGATTTCAGACTTGGGAGAGC	acgttggatgGCAGACCCATGCATTCCTTC	GGAGGGGAAGAAAATAAGAG
14	g.12627 (A>G)	acgttggatgCCTTACAGCAAATAGCTGCC	acgttggatgACTCAAGTCTGGCTTGCTTC	gcggTGCAGCTTGGCACAGTA
15	g.13815 (G>A)	acgttggatgTACCTCATTGAGGCATGGTG	acgttggatgGTTACACCTAACATTTGCTG	cccCAATTAGCCTCACACTTAA
16	g.13963 (A>T)	acgttggatgAGCACGAATGACAGCACATC	acgttggatgTTTTTTCTGAGCAGTAGGTC	TGTGCTGAATATTTTAAGCCTA
17	g.21814 (A>C)	acgttggatgTCAGTGTAACACTGTGCACC	acgttggatgGCTTCTGACTTTCTTTTAGGC	ccTGCACCAAAAGTCTTTATACT
18	g.26816 (A>G)	acgttggatgGTCATGAGGCCATGAAGGTG	acgttggatgACAGACCATTCAGCTGCCTC	ctgcGACCCCATGAATGGGACTA
19	g.26893 (T>C)	acgttggatgTGCATTCCTGTAATCCCAGC	acgttggatgATGGCACAATCTCAGCTCAC	aacaAGGCTGAGGCAGGAGAATC
20	g.27192 (A>G)	acgttggatgGTTGAAGATGTTTATGGCTG	acgttggatgTAAGGTACTCAACCAAGGGC	ttatTCTAAACCGCTTGACCATAA
21	g.29006 (G>C)	acgttggatgGCCTGATTGCCTTCTAGACC	acgttggatgACAGTCATTTTCCCTACCTG	AGACCTTAAATGTTGATCTAAATA
22	g.35483 (T>C)	acgttggatgGTCAACTTGATTGCAAGCTA	acgttggatgATCATTCGGAAACCTGACTC	AACTTGATTGCAAGCTATAAAAAG
23	g.38004 (A>C)	acgttggatgGTGACACAAAATTCAAAAGG	acgttggatgTATGGAACTGAGTGGTGGAG	AAAGGTAAAAAAGAATATACAGAG
24	g.40816 (C>T)	acgttggatgGCAAATGACAGGATTCCATC	acgttggatgGAGATCACACCATGGCACTC	cccccGACAGAGTTTCAGTCTGTTGC
