# Supplementary material for: Polymorphism of NCAPG gene and its association with growth traits in Nanjiang Yellow goat
Source: Anim Biotechnol. 2025 Oct 7;36(1):2565161. doi: 10.1080/10495398.2025.2565161 (PMC12674292; doi:10.1080/10495398.2025.2565161)
Supplement: Table S4.xls [file LABT_A_2565161_SM1323.xls]

## Sheet: Table S4
Table S4. Comparison of NCAPG protein physicochemical properties.
physicochemical properties	NCAPG-281I	NCAPG-281M
Theoretical pI	5.41	5.41
Formula	C5079H8270N1380O1553S37	C5078H8268N1380O1553S38
Total number of atoms	16319	16317
Extinction coefficient	0.399	0.399
Estimated half-life	30h	30h
Instability index	47.42	46.79
Aliphatic index	103.55	103.17
GRAVY	-0.23	-0.233
